# Supplementary material for: Plant-Associated Representatives of the Bacillus cereus Group Are a Rich Source of Antimicrobial Compounds
Source: Microorganisms. 2023 Oct 31;11(11):2677. doi: 10.3390/microorganisms11112677 (PMC10672896; doi:10.3390/microorganisms11112677)
Supplement: Supplementary file 1 [file microorganisms-11-02677-s001.zip]

Archive with 3 entries (3 files):
- Suppl. Fig. 1-2, 4-9.pdf
- Suppl. Fig.S3.pdf
- Suppl. Table.xlsx
